# Supplementary material for: Sufentanil alleviates pre-eclampsia via silencing microRNA-24-3p to target 11β-Hydroxysteroid dehydrogenase type 2
Source: Bioengineered. 2022 May 4;13(5):11456–70. doi: 10.1080/21655979.2022.2066753 (PMC9275916; doi:10.1080/21655979.2022.2066753)
Supplement: Supplemental Material [file KBIE_A_2066753_SM7197.zip]

Archive with 8 entries (7 files):
- supplementary/
- supplementary/CRITERIA FOR IRB APPROVAL .jpg
- supplementary/Original experimental picture data 1.zip
- supplementary/Original experimental picture data NO2.zip
- supplementary/Response to reviewer 2.doc
- supplementary/Transwell 1.zip
- supplementary/Transwell 2.zip
- supplementary/Transwell 3.zip
